# Supplementary material for: Metabolomics of reef benthic interactions reveals a bioactive lipid involved in coral defence
Source: Proc Biol Sci. 2016 Apr 27;283(1829):20160469. doi: 10.1098/rspb.2016.0469 (PMC4855392; doi:10.1098/rspb.2016.0469)
Supplement: Table S1 [file rspb20160469supp4.xls]

## Sheet: Sheet1
	Transcriptome
BlackReef_	0	0	0
Blackreef_2	0	0
BlackReefInter_1	0	0
BlackReefInter_2	0	0
Flint_Mos3_2A	Flint3 mos3 2A	1	Yes
Flint_Mos3_2B	Flint3 mos3 2B	1	Yes
Flint_Mos3_2C	Flint3 mos3 2C	1	Yes
Flint_Mos3_2D	Flint3 mos3 2D	1	Yes
Flint_Mos3_2E	0	0
Flint_Mos3_3A	Flint3 mos3 3A	1	Yes
Flint_Mos3_3B	Flint3 mos3 3B	1	Yes
Flint_Mos3_3C	Flint3 mos3 3C	1	Yes
Flint_Mos3_3D	Flint3 mos3 3D	1	Yes
Flint_Mos3_3E	Flint3 mos3 3E	1	Yes
Flint_Mos3_4A	Flint3 mos3 4A	1	Yes
Flint_Mos3_4B	Flint3 mos3 4B	1	Yes
Flint_Mos3_4C	Flint3 mos3 4C	1	Yes
Flint_Mos3_4D	Flint3 mos3 4D	1	Yes
Flint_Mos3_4E	0	0
Flint_Mos3_5A	Flint3 mos3 5A	1	Yes
Flint_Mos3_5B	Flint3 mos3 5B	1	Yes
Flint_Mos3_5C	Flint3 mos3 5C	1	Yes
Flint_Mos3_5D	Flint3 mos3 5D	1	Yes
Flint_Mos3_5E	0	0
Flint_Mos3_6A	0	0
Flint_Mos3_6B	0	0
Flint_Mos3_6C	0	0
Flint_Mos3_6D	0	0
Flint_Mos3_6E	0	0
Flint_Mos5_1A	Flint5 mos5 1A	1	Yes
Flint_Mos5_1B	Flint5 mos5 1B	1	Yes
Flint_Mos5_1C	Flint5 mos5 1C	1	Yes
Flint_Mos5_1D	0	0
Flint_Mos5_1E	0	0
Flint_Mos5_2A	Flint5 mos5 2A	1	Yes
Flint_Mos5_2B	0	0
Flint_Mos5_2C	Flint5 mos5 2C	1	Yes
Flint_Mos5_2D	Flint5 mos5 2D	1	Yes
Flint_Mos5_2E	0	0
MalInv_1A	Malden_Inv_1A	1	Yes
MalInv_1B	Malden_Inv_1B	1	Yes
MalInv_1C	Malden_Inv_1C	1	Yes
MalInv_1D	Malden_Inv_1D	1	Yes
MalInv_1E	Malden_Inv_1E	1	Yes
MalInv_2A	Malden inv 2a	1	Yes
MalInv_2B	Malden inv 2b	1	Yes
MalInv_2C	Malden inv 2c	1	Yes
MalInv_2D	0	0
MalInv_2E	0	0
MalInv_3A	0	0
MalInv_3B	0	0
MalInv_3C	0	0
MalInv_3D	0	0
MalInv_3E	0	0
MalInv_4A	0	0
MalInv_4B	0	0
MalInv_4C	0	0
MalInv_4D	0	0
MalInv_4E	0	0
MalMos_1A	0	0
MalMos_1B	0	0
MalMos_1C	0	0
MalMos_1D	0	0
MalMos_1E	0	0
MalMos_2A	0	0
MalMos_2B	0	0
MalMos_2C	0	0
MalMos_2D	0	0
MalMos_2E	0	0
MalMos_3A	0	0
MalMos_3B	0	0
MalMos_3C	0	0
MalMos_3D	0	0
MalMos_3E	0	0
MalMos_4A	0	0
MalMos_4B	0	0
MalMos_4C	0	0
MalMos_4E	0	0
MilCar9_3A	0	0
MilCar9_3B	0	0
MilCar9_3C	0	0
MilCar9_3D	0	0
MilCar9_3E	0	0
MilCar9_4A	0	0
MilCar9_4B	0	0
MilCar9_4C	0	0
MilCar9_4D	0	0
MilCar9_4E	0	0
MilCar9_5A	Millenium Car9_5A	1	Yes
MilCar9_5B	Millenium Car9_5B	1	Yes
MilCar9_5C	Millenium Car9_5C	1	Yes
MilCar9_5D	Millenium Car9_5D	1	Yes
MilCar9_5E	Millenium Car9_5E	1	Yes
MilCar9_6A	0	0
MilCar9_6B	0	0
MilCar9_6C	0	0
MilCar9_6D	0	0
MilCar9_6E	0	0
MilTent_3A	0	0
MilTent_3B	0	0
MilTent_3C	0	0
MilTent_3D	0	0
MilTent_3E	0	0
MilTent_5A	0	0
MilTent_5B	0	0
MilTent_5C	0	0
MilTent_5D	0	0
MilTent_5E	0	0
MilTent_6A	0	0
MilTent_6B	0	0
MilTent_6C	0	0
MilTent_6D	0	0
MilTent_6E	0	0
Star7_1A	0	0
Star7_1B	0	0
Star7_1C	0	0
Star7_1D	0	0
Star7_1E	0	0
Star7_2A	0	0
Star7_2B	0	0
Star7_2C	0	0
Star7_2D	0	0
Star7_2E	0	0
Star7_3A	0	0
Star7_3B	0	0
Star7_3C	0	0
Star7_3D	0	0
Star7_3E	0	0
Star7_4A	0	0
Star7_4B	0	0
Star7_4C	0	0
Star7_4D	0	0
Star7_4E	0	0
StarTent_1A	Starbuck tent 1A	1	Yes
StarTent_1B	Starbuck tent 1B	1	Yes
StarTent_1C	Starbuck tent 1C	1	Yes
StarTent_1D	0	0
StarTent_1E	Starbuck tent 1E	1	Yes
StarTent_2A	0	0
StarTent_2B	0	0
StarTent_2C	0	0
StarTent_2D	0	0
StarTent_2E	0	0
StarTent_3A	Starbuck tent 3A	1	Yes
StarTent_3B	Starbuck tent 3B	1	Yes
StarTent_3C	Starbuck tent 3C	1	Yes
StarTent_3D	0	0
StarTent_3E	0	0
StarTent_4A	Starbuck tent 4A	1	Yes
StarTent_4B	Starbuck tent 4B	1	Yes
StarTent_4C	Starbuck tent 4C	1	Yes
StarTent_4D	0	0
StarTent_4E	0	0
StarTent_5A	0	0
StarTent_5B	0	0
StarTent_5C	0	0
StarTent_5D	0	0
StarTent_5E	0	0
VosMos_1A	0	0
VosMos_1B	0	0
VosMos_1C	0	0
VosMos_1D	0	0
VosMos_1E	0	0
VosMos_2A	Vostok Mos 2A	1	Yes
VosMos_2B	Vostok Mos 2B	1	Yes
VosMos_2C	Vostok Mos 2C	1	Yes
VosMos_2D	0	0
VosMos_2E	Vostok Mos 2E	1	Yes
VosMos_3A	0	0
VosMos_3B	0	0
VosMos_3C	Vostok mos 3C	1	Yes
VosMos_3D	Vostok mos 3D	1	Yes
VosMos_3E	Vostok mos 3E	1	Yes
VosMos_4A	Vostok mos 4A	1	Yes
VosMos_4B	Vostok mos 4B	1	Yes
VosMos_4C	Vostok mos 4C	1	Yes
VosMos_4D	Vostok mos 4D	1	Yes
VosMos_4E	Vostok mos 4E	1	Yes
VosTent_1	0	0
VosTent_1	0	0
VosTent_1	0	0
VosTent_1	0	0
VosTent_1	0	0
VosTent_2	0	0
VosTent_2	0	0
VosTent_2	0	0
VosTent_2	0	0
VosTent_2	0	0
VosTent_3	0	0
VosTent_3	0	0
VosTent_3	0	0
VosTent_3	0	0
VosTent_3	0	0
VosTent_4	0	0
VosTent_4	0	0
VosTent_4	0	0
VosTent_4	0	0

## Sheet: Sheet2
Island	Site	Sample	Organism	Organism Type	Transcriptome
BlackReef	NA	1	Coral	Coral
Blackreef	NA	2	Coral	Coral
BlackReefInter	Inter	1	Coral	Coral
BlackReefInter	Inter	2	Coral	Coral
Flint	Mosaic3	2A	Coral	Pocillopora	Yes
Flint	Mosaic3	2B	Coral	Pocillopora	Yes
Flint	Mosaic3	2C	Interaction	Interaction	Yes
Flint	Mosaic3	2D	Algae	Red Algae	Yes
Flint	Mosaic3	2E	Algae	Red Algae
Flint	Mosaic3	3A	Coral	Porites	Yes
Flint	Mosaic3	3B	Coral	Porites	Yes
Flint	Mosaic3	3C	Interaction	Interaction	Yes
Flint	Mosaic3	3D	Coral	Acropora	Yes
Flint	Mosaic3	3E	Coral	Acropora	Yes
Flint	Mosaic3	4A	Coral	Montipora	Yes
Flint	Mosaic3	4B	Coral	Montipora	Yes
Flint	Mosaic3	4C	Interaction	Interaction	Yes
Flint	Mosaic3	4D	Algae	Turf	Yes
Flint	Mosaic3	4E	Algae	Turf
Flint	Mosaic3	5A	Coral	Porites	Yes
Flint	Mosaic3	5B	Coral	Porites	Yes
Flint	Mosaic3	5C	Interaction	Interaction	Yes
Flint	Mosaic3	5D	Algae	Red Algae	Yes
Flint	Mosaic3	5E	Algae	Red Algae
Flint	Mosaic3	6A	Coral	Montipora
Flint	Mosaic3	6B	Coral	Montipora
Flint	Mosaic3	6C	Interaction	Interaction
Flint	Mosaic3	6D	Algae	Turf
Flint	Mosaic3	6E	Algae	Turf
Flint	Mosaic5	1A	Coral	Porites	Yes
Flint	Mosaic5	1B	Coral	Porites	Yes
Flint	Mosaic5	1C	Interaction	Interaction	Yes
Flint	Mosaic5	1D	Coral	Porites
Flint	Mosaic5	1E	Coral	Porites
Flint	Mosaic5	2A	Coral	Porites	Yes
Flint	Mosaic5	2B	Coral	Porites
Flint	Mosaic5	2C	Interaction	Interaction	Yes
Flint	Mosaic5	2D	Coral	Porites	Yes
Flint	Mosaic5	2E	Coral	Porites
Malden	Invert	1A	Coral	Acropora	Yes
Malden	Invert	1B	Coral	Acropora	Yes
Malden	Invert	1C	Interaction	Interaction	Yes
Malden	Invert	1D	Algae	CCA	Yes
Malden	Invert	1E	Algae	CCA	Yes
Malden	Invert	2A	Coral	Porites	Yes
Malden	Invert	2B	Coral	Porites	Yes
Malden	Invert	2C	Interaction	Interaction	Yes
Malden	Invert	2D	Algae	CCA
Malden	Invert	2E	Algae	CCA
Malden	Invert	3A	Coral	Acropora
Malden	Invert	3B	Coral	Acropora
Malden	Invert	3C	Interaction	Interaction
Malden	Invert	3D	Algae	CCA
Malden	Invert	3E	Algae	CCA
Malden	Invert	4A	Coral	Montipora
Malden	Invert	4B	Coral	Montipora
Malden	Invert	4C	Interaction	Interaction
Malden	Invert	4D	Algae	CCA
Malden	Invert	4E	Algae	CCA
Malden	Mosaic	1A	Coral	Porites
Malden	Mosaic	1B	Coral	Porites
Malden	Mosaic	1C	Interaction	Interaction
Malden	Mosaic	1D	Coral	Montipora
Malden	Mosaic	1E	Coral	Montipora
Malden	Mosaic	2A	Coral	Montipora
Malden	Mosaic	2B	Coral	Montipora
Malden	Mosaic	2C	Interaction	Interaction
Malden	Mosaic	2D	Algae	Red Algae
Malden	Mosaic	2E	Algae	Red Algae
Malden	Mosaic	3A	Coral	Montipora
Malden	Mosaic	3B	Coral	Montipora
Malden	Mosaic	3C	Interaction	Interaction
Malden	Mosaic	3D	Coral	Montipora
Malden	Mosaic	3E	Coral	Montipora
Malden	Mosaic	4A	Coral	Montipora
Malden	Mosaic	4B	Coral	Montipora
Malden	Mosaic	4C	Interaction	Interaction
Malden	Mosaic	4E	Algae	CCA
Millenium	Car9	3A	Coral	Porites
Millenium	Car9	3B	Coral	Porites
Millenium	Car9	3C	Interaction	Interaction
Millenium	Car9	3D	Fungi	Microbial Mat
Millenium	Car9	3E	Fungi	Microbial Mat
Millenium	Car9	4A	Coral	Porites
Millenium	Car9	4B	Coral	Porites
Millenium	Car9	4C	Interaction	Interaction
Millenium	Car9	4D	Fungi	Microbial Mat
Millenium	Car9	4E	Fungi	Microbial Mat
Millenium	Car9	5A	Coral	Porites	Yes
Millenium	Car9	5B	Coral	Porites	Yes
Millenium	Car9	5C	Interaction	Interaction	Yes
Millenium	Car9	5D	Coral	Pocillopora	Yes
Millenium	Car9	5E	Coral	Pocillopora	Yes
Millenium	Car9	6A	Coral	Pocillopora
Millenium	Car9	6B	Coral	Pocillopora
Millenium	Car9	6C	Interaction	Interaction
Millenium	Car9	6D	Algae	Red Algae
Millenium	Car9	6E	Algae	Red Algae
Millenium	Tent	3A	Coral	Porites
Millenium	Tent	3B	Coral	Porites
Millenium	Tent	3C	Interaction	Interaction
Millenium	Tent	3D	Fungi	Microbial Mat
Millenium	Tent	3E	Fungi	Microbial Mat
Millenium	Tent	5A	Coral	Porites
Millenium	Tent	5B	Coral	Porites
Millenium	Tent	5C	Interaction	Interaction
Millenium	Tent	5D	Algae	Red Algae
Millenium	Tent	5E	Algae	Red Algae
Millenium	Tent	6A	Coral	Pocillopora
Millenium	Tent	6B	Coral	Pocillopora
Millenium	Tent	6C	Interaction	Interaction
Millenium	Tent	6D	Fungi	Microbial Mat
Millenium	Tent	6E	Fungi	Microbial Mat
Starbcuck	7	1A	Coral	Porites
Starbcuck	7	1B	Coral	Porites
Starbcuck	7	1C	Interaction	Interaction
Starbcuck	7	1D	Algae	Halimeda
Starbcuck	7	1E	Algae	Halimeda
Starbcuck	7	2A	Coral	Porites
Starbcuck	7	2B	Coral	Porites
Starbcuck	7	2C	Interaction	Interaction
Starbcuck	7	2D	Algae	Halimeda
Starbcuck	7	2E	Algae	Halimeda
Starbcuck	7	3A	Coral	Montipora
Starbcuck	7	3B	Coral	Coral/CCA
Starbcuck	7	3C	Interaction	Interaction
Starbcuck	7	3D	Algae	CCA
Starbcuck	7	3E	Algae	CCA
Starbcuck	7	4A	Coral	Porites
Starbcuck	7	4B	Coral	Porites
Starbcuck	7	4C	Interaction	Interaction
Starbcuck	7	4D	Algae	CCA
Starbcuck	7	4E	Algae	CCA
Starbcuck	Tent	1A	Coral	Porites	Yes
Starbcuck	Tent	1B	Coral	Porites	Yes
Starbcuck	Tent	1C	Interaction	Interaction	Yes
Starbcuck	Tent	1D	Algae	Red/Halimeda
Starbcuck	Tent	1E	Algae	Red/Halimeda	Yes
Starbcuck	Tent	2A	Coral	Porites
Starbcuck	Tent	2B	Coral	Porites
Starbcuck	Tent	2C	Interaction	Interaction
Starbcuck	Tent	2D	Algae	Red/Halimeda
Starbcuck	Tent	2E	Algae	Red/Halimeda
Starbcuck	Tent	3A	Coral	Porites	Yes
Starbcuck	Tent	3B	Coral	Porites	Yes
Starbcuck	Tent	3C	Interaction	Interaction	Yes
Starbcuck	Tent	3D	Algae	CCA
Starbcuck	Tent	3E	Algae	CCA
Starbcuck	Tent	4A	Coral	Porites	Yes
Starbcuck	Tent	4B	Coral	Porites	Yes
Starbcuck	Tent	4C	Interaction	Interaction	Yes
Starbcuck	Tent	4D	Algae	Red Algae
Starbcuck	Tent	4E	Algae	Red Algae
Starbcuck	Tent	5A	Coral	Porites
Starbcuck	Tent	5B	Coral	Porites
Starbcuck	Tent	5C	Interaction	Interaction
Starbcuck	Tent	5D	Algae	Red/Halimeda
Starbcuck	Tent	5E	Algae	Red/Halimeda
Vostok	Mosaic	1A	Coral	Porites
Vostok	Mosaic	1B	Coral	Porites
Vostok	Mosaic	1C	Interaction	Interaction
Vostok	Mosaic	1D	Coral	Pocillopora
Vostok	Mosaic	1E	Coral	Pocillopora
Vostok	Mosaic	2A	Coral	Porites	Yes
Vostok	Mosaic	2B	Coral	Porites	Yes
Vostok	Mosaic	2C	Interaction	Interaction	Yes
Vostok	Mosaic	2D	Algae	CCA
Vostok	Mosaic	2E	Algae	CCA	Yes
Vostok	Mosaic	3A	Coral	Porites
Vostok	Mosaic	3B	Coral	Porites
Vostok	Mosaic	3C	Interaction	Interaction	Yes
Vostok	Mosaic	3D	Coral	Porites	Yes
Vostok	Mosaic	3E	Coral	Porites	Yes
Vostok	Mosaic	4A	Coral	Porites	Yes
Vostok	Mosaic	4B	Coral	Porites	Yes
Vostok	Mosaic	4C	Interaction	Interaction	Yes
Vostok	Mosaic	4D	Coral	Montipora	Yes
Vostok	Mosaic	4E	Coral	Montipora	Yes
Vostok	Tent	1A	Coral	Montipora
Vostok	Tent	1B	Coral	Montipora
Vostok	Tent	1C	Interaction	Interaction
Vostok	Tent	1D	Algae	CCA
Vostok	Tent	1E	Algae	CCA
Vostok	Tent	2A	Coral	Porites
Vostok	Tent	2B	Coral	Porites
Vostok	Tent	2C	Interaction	Interaction
Vostok	Tent	2D	Coral	Montipora
Vostok	Tent	2E	Coral	Montipora
Vostok	Tent	3A	Coral	Porites
Vostok	Tent	3B	Coral	Porites
Vostok	Tent	3C	Interaction	Interaction
Vostok	Tent	3D	Algae	CCA
Vostok	Tent	3E	Algae	CCA
Vostok	Tent	4A	Coral	Porites
Vostok	Tent	4B	Coral	Porites
Vostok	Tent	4C	Interaction	Interaction
Vostok	Tent	4D	Coral	Porites
				Organism
