# Supplementary material for: Metabolomics of reef benthic interactions reveals a bioactive lipid involved in coral defence
Source: Proc Biol Sci. 2016 Apr 27;283(1829):20160469. doi: 10.1098/rspb.2016.0469 (PMC4855392; doi:10.1098/rspb.2016.0469)
Supplement: Table S2 [file rspb20160469supp5.xls]

## Sheet: Sheet1
	Lyso-PAF		PAF
	C16	C18	C16	C18
Abundance	0.0463	0.0154	0.00051	1.5e-05
Standard Deviation	0.0264	0.0114	0.00073	5.9e-05
