# Supplementary material for: Metabolomics of reef benthic interactions reveals a bioactive lipid involved in coral defence
Source: Proc Biol Sci. 2016 Apr 27;283(1829):20160469. doi: 10.1098/rspb.2016.0469 (PMC4855392; doi:10.1098/rspb.2016.0469)
Supplement: Table S3 [file rspb20160469supp6.xls]

## Sheet: Sheet2
Compound Name	Cosine	Shared Peaks	Retention Time	m/z ppm Error	Mass Difference	Spectra m/z	Library m/z	Acropora	Montipora	Pocillopora	Porites	Black Nasty	CCA	Halimeda	Red Algae	Turf	Interaction
cis-7,10,13,16,19-Docosapentaenoic acid	0.85	19	489.06	9	0	331.26	331.26	83.3333	29.1667	10	35.5932	0	0	0	0	0	3.44828
1-Oleoyl-sn-glycero-3-phosphocholine	0.82	7	396.18	1341	0.7	522.37	521.67	0	0	40	72.8814	0	0	0	0	0	55.1724
5,6-DHET lactone	0.79	22	416.2	128	0.04	303.19	303.23	50	37.5	20	3.38983	0	9.52381	20	0	25	10.3448
Eicosapentaenoyl ethanolamide	0.79	23	476.01	2833	0.98	345.29	346.27	66.6667	58.3333	70	33.8983	0.125	4.7619	40	0	0	17.2414
1-Palmitoyl-sn-glycero-3-phosphocholine	0.78	10	417.24	633	0.31	495.94	495.63	16.6667	4.16667	50	33.8983	0	0	0	0	0	24.1379
Tryptophan	0.77	10	307.45	167	0.03	205.13	205.1	66.6667	4.16667	40	16.9492	0	0	0	0	0	3.44828
Prostaglandin D2 1-glyceryl ester	0.75	23	416.63	28	0.01	409.25	409.26	16.6667	8.33333	0	5.08475	0	0	0	0	0	3.44828
N-Acetylornithine	0.75	4	114.56	1908	0.33	175.33	175	0	0	0	1.69492	0	4.7619	0	0	0	0
cis-4,7,10,13,16,19-Docosahexaenoic acid	0.75	21	474.11	1143	0.38	329.62	329.25	16.6667	0	50	33.8983	0	0	0	0	0	24.1379
