# Supplementary material for: Metabolomics of reef benthic interactions reveals a bioactive lipid involved in coral defence
Source: Proc Biol Sci. 2016 Apr 27;283(1829):20160469. doi: 10.1098/rspb.2016.0469 (PMC4855392; doi:10.1098/rspb.2016.0469)
Supplement: Table S4 [file rspb20160469supp7.xls]

## Sheet: Sheet1
	Bit Score	e Value	Identities
PLA2	291	2e-79	154/246, 62%
LPCAT	219	5e-57	123/256, 48%
PAFAH	172	3e-43	105/295, 35%
