# Supplementary material for: Metabolomics of reef benthic interactions reveals a bioactive lipid involved in coral defence
Source: Proc Biol Sci. 2016 Apr 27;283(1829):20160469. doi: 10.1098/rspb.2016.0469 (PMC4855392; doi:10.1098/rspb.2016.0469)
Supplement: Table S5 [file rspb20160469supp8.xls]

## Sheet: graph
Sample	# raw read pairs	# post-filtered R1 reads	% passing filter	mean read length	rRNA (%)	non rRNA (%)	sample	Quality Filtered Reads	rRNA	non-rRNA
Flint mos5 1A	3333000	3306448	99.2034	186	84	15	1	3306448	2.77742e+06	495967
Flint mos5 1B	1724636	1709985	99.1505	188	54	45	2	1709985	923392	769493
Flint mos5 1C	6405240	6355013	99.2158	184	67	33	3	6355013	4.25786e+06	2.09715e+06
Flint3 mos 5A	4138526	4097299	99.0038	159	67	33	4	4097299	2.74519e+06	1.35211e+06
Flint3 mos 5B	4878400	4838765	99.1875	158	70	30	5	4838765	3.38714e+06	1.45163e+06
Flint3 mos 5C	4598669	4544480	98.8216	149	61	39	6	4544480	2.77213e+06	1.77235e+06
Flint3 mos 5D	3743486	3708303	99.0602	170	42	58	7	3708303	1.55749e+06	2.15082e+06
Flint3 mos3 2A	2036355	2011391	98.7741	182	37	63	8	2011391	744215	1.26718e+06
Flint3 mos3 2B	2560703	2534545	98.9785	181	33	67	9	2534545	836400	1.69815e+06
Flint3 mos3 2C	1927685	1906310	98.8912	202	21	79	10	1906310	400325	1.50598e+06
Flint3 mos3 2D	1462662	1386750	94.81	213	19	81	11	1386750	263482	1.12327e+06
Flint3 mos3 3A	1356372	1345157	99.1732	175	46	54	12	1345157	618772	726385
Flint3 mos3 3B	1117993	1109563	99.246	186	38	62	13	1109563	421634	687929
Flint3 mos3 3C	2001060	1991750	99.5347	213	12	88	14	1991750	239010	1752740
Flint3 mos3 3D	2967400	2945229	99.2528	207	6	94	15	2945229	176714	2.76852e+06
Flint3 mos3 3E	3139706	3099720	98.7264	190	21	79	16	3099720	650941	2.44878e+06
Flint3 mos3 4A	363350	356838	98.2078	206	10	90	17	356838	35683.8	321154
Flint3 mos3 4B	860802	856788	99.5337	213	8	92	18	856788	68543	788245
Flint3 mos3 4C	662275	658559	99.4389	200	25	75	19	658559	164640	493919
Flint3 mos3 4D	1311847	1299582	99.0651	206	70	30	20	1299582	909707	389875
Flint5 mos5 2A	204374	202494	99.0801	181	52	48	21	202494	105297	97197.1
Flint5 mos5 2C	125986	123738	98.2157	228	7	93	22	123738	8661.66	115076
Flint5 mos5 2D	66588	58300	87.5533	188	36	64	23	58300	20988	37312
Malden inv 2a	2409468	2377468	98.6719	193	21	79	24	2377468	499268	1.8782e+06
Malden inv 2b	1614314	1607483	99.5768	217	8	92	25	1607483	128599	1.47888e+06
Malden inv 2c	1541792	1518754	98.5058	219	42	57	26	1518754	637877	865690
Malden_Inv_1A	3633852	3586823	98.7058	150	55	45	27	3586823	1.97275e+06	1.61407e+06
Malden_Inv_1B	5224104	5161324	98.7983	154	57	43	28	5161324	2.94195e+06	2.21937e+06
Malden_Inv_1C	990166	973616	98.3286	196	39	61	29	973616	379710	593906
Malden_Inv_1D	608436	600262	98.6566	212	80	20	30	600262	480210	120052
Malden_Inv_1E	483516	466649	96.5116	217	69	31	31	466649	321988	144661
Millenium Car9_5A	75958	75046	98.7993	202	26	73	32	75046	19512	54783.6
Millenium Car9_5B	2154886	2124117	98.5721	202	20	80	33	2124117	424823	1.69929e+06
Millenium Car9_5C	3968757	3916666	98.6875	151	73	27	34	3916666	2.85917e+06	1.0575e+06
Millenium Car9_5D	2233850	2207458	98.8185	155	62	38	35	2207458	1.36862e+06	838834
Millenium Car9_5E	1177792	1156334	98.1781	168	56	44	36	1156334	647547	508787
Starbuck tent 1A	2265833	2246498	99.1467	173	42	57	37	2246498	943529	1.2805e+06
Starbuck tent 1B	5082575	5046775	99.2956	159	50	50	38	5046775	2.52339e+06	2.52339e+06
Starbuck tent 1C	2666647	2632114	98.705	156	58	42	39	2632114	1.52663e+06	1.10549e+06
Starbuck tent 1E	1406477	1386466	98.5772	203	21	79	40	1386466	291158	1.09531e+06
Starbuck tent 3A	3283664	3243572	98.779	169	71	29	41	3243572	2.30294e+06	940636
Starbuck tent 3B	2717697	2689109	98.9481	156	66	34	42	2689109	1.77481e+06	914297
Starbuck tent 3C	13779329	13670929	99.2133	154	64	36	43	13670929	8.74939e+06	4.92153e+06
Starbuck tent 4A	426250	418550	98.1935	182	43	57	44	418550	179976	238574
Starbuck tent 4B	1637923	1619341	98.8655	175	36	64	45	1619341	582963	1.03638e+06
Starbuck tent 4C	1315353	1301483	98.9455	189	29	72	46	1301483	377430	937068
Vostok Mos 2A	258865	257451	99.4538	196	35	65	47	257451	90107.9	167343
Vostok Mos 2B	230061	228178	99.1815	194	40	60	48	228178	91271.2	136907
Vostok Mos 2C	269475	266606	98.9353	194	38	61	49	266606	101310	162630
Vostok Mos 2E	31639	29776	94.1117	206	38	62	50	29776	11314.9	18461.1
Vostok mos 3C	3647907	3622924	99.3151	169	75	25	51	3622924	2717193	905731
Vostok mos 3D	1013589	1008133	99.4617	184	47	53	52	1008133	473823	534310
Vostok mos 3E	3815677	3784360	99.1793	201	57	34	53	3784360	2.15709e+06	1.28668e+06
Vostok mos 4A	1680717	1676907	99.7733	216	12	88	54	1676907	201229	1.47568e+06
Vostok mos 4B	1575020	1570348	99.7034	214	11	88	55	1570348	172738	1.38191e+06
Vostok mos 4C	263407	258667	98.2005	205	53	47	56	258667	137094	121573
Vostok mos 4D	350719	348810	99.4557	191	46	54	57	348810	160453	188357
Vostok mos 4E	4540508	4482453	98.7214	160	67	33	58	4482453	3.00324e+06	1.47921e+06
